# Supplementary material for: Aortic Annular Sizing Using Novel Software in Three-Dimensional Transesophageal Echocardiography for Transcatheter Aortic Valve Replacement: A Systematic Review and Meta-Analysis
Source: Diagnostics (Basel). 2021 Apr 22;11(5):751. doi: 10.3390/diagnostics11050751 (PMC8145366; doi:10.3390/diagnostics11050751)
Supplement: Supplementary file 1 [file diagnostics-11-00751-s001.zip]

Archive with 2 entries (2 files):
- Table S1. PRISMA 2009 checklist- Chanrith Mork.pdf
- Table S2. Literature Search terms- Chanrith Mork.pdf
